# Supplementary material for: Requirement of the Dynein-Adaptor Spindly for Mitotic and Post-Mitotic Functions in Drosophila
Source: J Dev Biol. 2018 Mar 30;6(2):9. doi: 10.3390/jdb6020009 (PMC6027351; doi:10.3390/jdb6020009)
Supplement: Supplementary file 1 [file jdb-06-00009-s001.zip]

Archive with 27 entries (24 files):
- Supp_Mat_Clemente_revised/
- Supp_Mat_Clemente_revised/Fig_S2.jpg
- __MACOSX/
- __MACOSX/Supp_Mat_Clemente_revised/
- __MACOSX/Supp_Mat_Clemente_revised/._Fig_S2.jpg
- Supp_Mat_Clemente_revised/Supplemental Material.docx
- __MACOSX/Supp_Mat_Clemente_revised/._Supplemental Material.docx
- Supp_Mat_Clemente_revised/Supplemental Material.pdf
- __MACOSX/Supp_Mat_Clemente_revised/._Supplemental Material.pdf
- Supp_Mat_Clemente_revised/Fig_S1.jpg
- __MACOSX/Supp_Mat_Clemente_revised/._Fig_S1.jpg
- Supp_Mat_Clemente_revised/.DS_Store
- __MACOSX/Supp_Mat_Clemente_revised/._.DS_Store
- Supp_Mat_Clemente_revised/Movie1.avi
- __MACOSX/Supp_Mat_Clemente_revised/._Movie1.avi
- Supp_Mat_Clemente_revised/Movie2.avi
- __MACOSX/Supp_Mat_Clemente_revised/._Movie2.avi
- Supp_Mat_Clemente_revised/Movie3.avi
- __MACOSX/Supp_Mat_Clemente_revised/._Movie3.avi
- Supp_Mat_Clemente_revised/movie7.avi
- __MACOSX/Supp_Mat_Clemente_revised/._movie7.avi
- Supp_Mat_Clemente_revised/movie6.avi
- __MACOSX/Supp_Mat_Clemente_revised/._movie6.avi
- Supp_Mat_Clemente_revised/movie4.avi
- __MACOSX/Supp_Mat_Clemente_revised/._movie4.avi
- Supp_Mat_Clemente_revised/movie5.avi
- __MACOSX/Supp_Mat_Clemente_revised/._movie5.avi
